# Supplementary material for: Biomarkers Associated with Immune-Related Adverse Events under Checkpoint Inhibitors in Metastatic Melanoma
Source: Cancers (Basel). 2022 Jan 8;14(2):302. doi: 10.3390/cancers14020302 (PMC8773840; doi:10.3390/cancers14020302)
Supplement: Supplementary file 1 [file cancers-14-00302-s001.zip]

Archive with 1 entries (1 files):
- cancers-1537689-supplementary.pdf
